# Supplementary material for: Effectiveness of EV-A71 Vaccine and Its Impact on the Incidence of Hand, Foot and Mouth Disease: A Systematic Review
Source: Vaccines (Basel). 2024 Sep 8;12(9):1028. doi: 10.3390/vaccines12091028 (PMC11435758; doi:10.3390/vaccines12091028)
Supplement: Supplementary file 1 [file vaccines-12-01028-s001.zip]

Archive with 1 entries (1 files):
- vaccines-3150024-supplementary.pdf
